# Supplementary material for: Attenuation correction using 3D deep convolutional neural network for brain 18F-FDG PET/MR: Comparison with Atlas, ZTE and CT based attenuation correction
Source: PLoS One. 2019 Oct 7;14(10):e0223141. doi: 10.1371/journal.pone.0223141 (PMC6779234; doi:10.1371/journal.pone.0223141)
Supplement: S1 Table — (TEX) [file pone.0223141.s003.tex]

\begin{tabular}{lcc}
\toprule
{} &           ACmap \textsubscript{U-ZTE} (mean $\pm$ sd)  &       ACmap \textsubscript{U-net} (mean $\pm$ sd)  \\
\midrule
\textbf{DSC} &  0.79 $\pm$ 0.05 &  0.81 $\pm$ 0.03 \\
\textbf{Jaccard} &  0.66 $\pm$ 0.06 &  0.69 $\pm$ 0.05 \\
\bottomrule
%\caption{.}
%\label{table:dice_jaccard}
\end{tabular}
