# Supplementary material for: Attenuation correction using 3D deep convolutional neural network for brain 18F-FDG PET/MR: Comparison with Atlas, ZTE and CT based attenuation correction
Source: PLoS One. 2019 Oct 7;14(10):e0223141. doi: 10.1371/journal.pone.0223141 (PMC6779234; doi:10.1371/journal.pone.0223141)
Supplement: S2 Table — Significance level of paired t-test are rapported and corrected for multiple comparison at the Bonferroni level as follow: ** corrected p-value < 0.01 and * for corrected p-value < 0.05. (TEX) [file pone.0223141.s004.tex]

\begin{table*}
\centering
\scalebox{0.68}{
\begin{tabular}{lccc}
\toprule
{} &    $\Delta$SUVR\textsubscript{Atlas} $\pm$ SD &  $\Delta$SUVR\textsubscript{ZTE} $\pm$ SD   & $\Delta$SUVR\textsubscript{U-net} $\pm$ SD \\
\midrule
\textbf{Whole Brain Grey Matter   } &  -1.33$\pm$13.5 &  -3.02$\pm$6.9 &  -0.24$\pm$5.6 \\
\textbf{Amygdala\_L          } &  -3.24$\pm$4.43** &  -2.46$\pm$3.25** &  -1.75$\pm$1.94** \\
\textbf{Amygdala\_R          } &   -2.65$\pm$4.5** &   -2.1$\pm$3.22** &  -1.31$\pm$1.72** \\
\textbf{Calcarine\_L         } &     -0.0$\pm$4.18 &  -1.73$\pm$3.08** &    -0.06$\pm$2.81 \\
\textbf{Calcarine\_R         } &     0.03$\pm$3.74 &  -1.63$\pm$2.84** &    -0.26$\pm$2.33 \\
\textbf{Caudate\_L           } &    -0.09$\pm$3.07 &  -1.55$\pm$1.88** &     0.46$\pm$2.25 \\
\textbf{Caudate\_R           } &     0.53$\pm$3.48 &   -1.19$\pm$2.0** &     0.35$\pm$2.15 \\
\textbf{Cerebelum\_L         } &  -4.76$\pm$6.59** &      0.1$\pm$5.82 &     0.22$\pm$5.67 \\
\textbf{Cerebelum\_R         } &  -5.17$\pm$7.32** &     0.04$\pm$6.46 &     0.52$\pm$6.14 \\
\textbf{Cingulum\_Ant        } &    -0.12$\pm$2.62 &  -2.41$\pm$1.76** &     0.05$\pm$1.81 \\
\textbf{Cingulum\_Mid        } &   2.88$\pm$3.83** &  -1.72$\pm$1.87** &     0.23$\pm$2.16 \\
\textbf{Cingulum\_Post       } &      1.8$\pm$3.42 &  -1.19$\pm$1.82** &    -0.07$\pm$2.01 \\
\textbf{Cuneus\_L            } &    2.8$\pm$4.41** &  -1.75$\pm$2.12** &     0.43$\pm$2.27 \\
\textbf{Cuneus\_R            } &     2.63$\pm$4.4* &  -1.93$\pm$2.17** &     0.48$\pm$2.29 \\
\textbf{Frontal\_Inf\_L       } &    -0.98$\pm$5.07 &  -2.66$\pm$2.12** &     -0.58$\pm$2.3 \\
\textbf{Frontal\_Inf\_R       } &  -3.06$\pm$4.24** &  -3.54$\pm$2.52** &     0.14$\pm$2.26 \\
\textbf{Frontal\_Mid\_L       } &     0.37$\pm$6.99 &  -3.93$\pm$2.56** &    -0.13$\pm$2.68 \\
\textbf{Frontal\_Mid\_R       } &    -1.33$\pm$5.36 &  -4.33$\pm$2.63** &     0.58$\pm$2.67 \\
\textbf{Frontal\_Orb\_L       } &  -3.95$\pm$5.13** &    -3.1$\pm$3.1** &  -1.27$\pm$1.92** \\
\textbf{Frontal\_Orb\_R       } &  -5.52$\pm$4.97** &  -4.03$\pm$3.54** &    -0.91$\pm$1.88 \\
\textbf{Frontal\_Sup\_L       } &    -1.13$\pm$6.47 &  -4.25$\pm$2.58** &    -0.04$\pm$2.61 \\
\textbf{Frontal\_Sup\_R       } &    -1.39$\pm$6.18 &   -4.5$\pm$2.74** &     0.36$\pm$2.66 \\
\textbf{Fusiform\_L          } &  -4.66$\pm$4.34** &   -1.91$\pm$3.6** &   -1.13$\pm$2.63* \\
\textbf{Fusiform\_R          } &   -5.2$\pm$4.71** &  -1.84$\pm$3.77** &    -1.2$\pm$2.64* \\
\textbf{Hippocampus\_L       } &   -2.83$\pm$4.7** &  -2.26$\pm$3.84** &  -1.41$\pm$1.73** \\
\textbf{Hippocampus\_R       } &    -1.78$\pm$4.98 &  -1.82$\pm$3.82** &  -1.23$\pm$1.68** \\
\textbf{Insula\_L            } &    -0.32$\pm$2.91 &  -1.86$\pm$1.56** &    -0.41$\pm$1.46 \\
\textbf{Insula\_R            } &     -0.92$\pm$3.1 &  -1.95$\pm$1.84** &    -0.39$\pm$1.39 \\
\textbf{Lingual\_L           } &  -2.07$\pm$4.42** &  -1.68$\pm$3.65** &     -0.7$\pm$2.93 \\
\textbf{Lingual\_R           } &   -1.98$\pm$4.38* &   -1.8$\pm$3.67** &    -0.64$\pm$2.73 \\
\textbf{Occipital\_Inf\_L     } &  -3.84$\pm$5.78** &   -1.57$\pm$3.86* &    -0.22$\pm$3.88 \\
\textbf{Occipital\_Inf\_R     } &    -3.1$\pm$6.41* &   -2.81$\pm$4.8** &    -0.13$\pm$4.48 \\
\textbf{Occipital\_Mid\_L     } &     1.82$\pm$5.36 &  -1.46$\pm$2.49** &     0.21$\pm$2.76 \\
\textbf{Occipital\_Mid\_R     } &     1.85$\pm$5.01 &  -2.38$\pm$2.75** &     0.62$\pm$2.69 \\
\textbf{Occipital\_Sup\_L     } &   4.89$\pm$6.58** &  -2.07$\pm$2.33** &     0.65$\pm$2.79 \\
\textbf{Occipital\_Sup\_R     } &   3.94$\pm$5.39** &    -2.3$\pm$2.4** &      0.83$\pm$2.6 \\
\textbf{Olfactory\_L         } &  -3.06$\pm$3.15** &   -2.69$\pm$2.1** &  -1.24$\pm$1.76** \\
\textbf{Olfactory\_R         } &  -2.79$\pm$3.37** &  -2.41$\pm$2.27** &   -1.06$\pm$1.68* \\
\textbf{ParaHippocampal\_L   } &   -4.77$\pm$5.3** &  -2.53$\pm$4.33** &  -1.64$\pm$2.16** \\
\textbf{ParaHippocampal\_R   } &  -3.85$\pm$5.25** &  -2.09$\pm$3.95** &  -1.43$\pm$2.11** \\
\textbf{Paracentral\_Lobule\_L} &     3.06$\pm$7.11 &  -2.33$\pm$2.58** &     0.55$\pm$2.12 \\
\textbf{Paracentral\_Lobule\_R} &     3.28$\pm$6.53 &  -2.21$\pm$2.43** &     0.73$\pm$2.14 \\
\textbf{Parietal\_Inf\_L      } &     2.61$\pm$5.29 &  -1.45$\pm$1.81** &     0.34$\pm$2.11 \\
\textbf{Parietal\_Inf\_R      } &    -0.08$\pm$4.27 &  -2.36$\pm$2.15** &     0.73$\pm$2.28 \\
\textbf{Parietal\_Sup\_L      } &    4.77$\pm$8.15* &  -2.03$\pm$2.28** &      1.01$\pm$2.3 \\
\textbf{Parietal\_Sup\_R      } &   4.71$\pm$7.07** &  -2.25$\pm$2.33** &    1.69$\pm$2.63* \\
\textbf{Postcentral\_L       } &     2.41$\pm$7.08 &   -1.89$\pm$2.0** &     0.27$\pm$2.17 \\
\textbf{Postcentral\_R       } &     0.46$\pm$5.37 &  -2.53$\pm$2.16** &     0.91$\pm$2.32 \\
\textbf{Precentral\_L        } &      2.0$\pm$7.51 &   -2.43$\pm$2.2** &     0.34$\pm$2.39 \\
\textbf{Precentral\_R        } &     0.37$\pm$5.42 &  -2.87$\pm$2.39** &     0.93$\pm$2.48 \\
\textbf{Precuneus\_L         } &   3.71$\pm$4.69** &  -1.61$\pm$1.81** &     0.53$\pm$1.97 \\
\textbf{Precuneus\_R         } &   3.08$\pm$4.03** &  -1.49$\pm$1.79** &     0.42$\pm$1.99 \\
\textbf{Putamen\_L           } &    -1.17$\pm$2.65 &  -1.95$\pm$1.48** &    -0.83$\pm$1.46 \\
\textbf{Putamen\_R           } &    -1.11$\pm$2.71 &  -1.95$\pm$1.68** &    -0.66$\pm$1.45 \\
\textbf{Rectus\_L            } &  -4.44$\pm$4.06** &  -3.13$\pm$2.95** &  -1.64$\pm$1.76** \\
\textbf{Rectus\_R            } &   -4.6$\pm$4.03** &  -3.22$\pm$2.92** &   -1.59$\pm$1.7** \\
\textbf{Rolandic\_L          } &      0.1$\pm$3.54 &  -1.61$\pm$1.64** &     -0.3$\pm$1.77 \\
\textbf{Rolandic\_R          } &  -2.02$\pm$3.29** &  -2.16$\pm$2.02** &     -0.23$\pm$1.8 \\
\textbf{Supp\_Motor\_Area\_L   } &     2.41$\pm$6.74 &  -2.87$\pm$2.69** &      0.23$\pm$2.5 \\
\textbf{Supp\_Motor\_Area\_R   } &      2.53$\pm$6.9 &  -2.94$\pm$2.79** &      0.4$\pm$2.53 \\
\textbf{Temporal\_Inf\_L      } &  -6.46$\pm$5.47** &    -0.74$\pm$3.82 &    -0.97$\pm$3.16 \\
\textbf{Temporal\_Inf\_R      } &  -7.57$\pm$5.02** &    -1.74$\pm$3.8* &    -1.01$\pm$2.84 \\
\textbf{Temporal\_Mid\_L      } &   -2.37$\pm$4.61* &  -1.37$\pm$2.61** &    -0.78$\pm$2.26 \\
\textbf{Temporal\_Mid\_R      } &  -4.42$\pm$3.86** &  -2.73$\pm$2.83** &     -0.23$\pm$2.0 \\
\textbf{Temporal\_Pole\_L     } &  -6.39$\pm$6.06** &  -2.23$\pm$3.92** &   -1.4$\pm$2.43** \\
\textbf{Temporal\_Pole\_R     } &  -6.61$\pm$5.66** &  -2.46$\pm$3.98** &  -1.13$\pm$2.01** \\
\textbf{Temporal\_Sup\_L      } &    -1.28$\pm$4.31 &  -1.29$\pm$2.01** &    -0.53$\pm$2.03 \\
\textbf{Temporal\_Sup\_R      } &  -3.98$\pm$3.72** &  -2.55$\pm$2.51** &     -0.31$\pm$1.9 \\
\textbf{Thalamus\_L          } &    -0.44$\pm$3.02 &  -1.83$\pm$1.91** &    -0.38$\pm$1.76 \\
\textbf{Thalamus\_R          } &    -0.03$\pm$3.34 &  -1.59$\pm$2.12** &    -0.33$\pm$1.76 \\
\textbf{Vermis              } &  -3.44$\pm$6.44** &    -1.14$\pm$5.36 &    -1.08$\pm$3.97 \\
\bottomrule
\label{table:table_aal_errors}

 %\caption[Short-Text]{Radar Plot of mean and standard deviation Relative PET error distributions within Automatic Anatomic brain region Labeling }
\end{tabular}}
\end{table*}
